# Supplementary material for: Health systems influence on the pathways of care for lung cancer in low- and middle-income countries: a scoping review
Source: Global Health. 2020 Mar 18;16:23. doi: 10.1186/s12992-020-00553-8 (PMC7081618; doi:10.1186/s12992-020-00553-8)
Supplement: Supplementary file 3 — Additional file 3. Table 1: Quality assessment of included studies. [file 12992_2020_553_MOESM3_ESM.xlsx]

## Sheet: Form responses 1
Author and date	Study title	1. Are there clear qualitative and quantitative research questions (or objectives*), or a clear mixed methods question (or objective*)?	Comments for question 1	2. Do the collected data allow address the research question (objective)? E.g., consider whether the follow-up period is long enough for the outcome to occur (for longitudinal studies or study components).	Comments for question 2	1.Is the sampling strategy relevant to address the quantitative research question?	Comments for question 1	2. Is the sample representative of the population understudy?	Comments for question 2	3.Are measurements appropriate (clear origin, or validity known, or standard instrument)?	Comments for question 3	4. Are there complete outcome data (80% or above), and an acceptable response rate (60% or above), or an acceptable follow-up?	Comments for question 4	Total score	Percentage score (%)
Chandra et. al., 2009	Delays during the Diagnostic Evaluation and Treatment of Lung Cancer	Yes	No comment	Yes	No comment	Can't tell	Did not mention if all records were included or not	Can't tell	Mentioned total records included in the study but fail to mention if some were excluded or not	Yes	No comment	Yes	No comment	5 out of 6	83.3
Machandran et. al., 2016	Physician Related Delays in the Diagnosis of Lung Cancer in India	Yes	No comment	Yes	No comment	Yes	All records were included in the review	Yes	No comment	Yes	No comment	Yes	No comment	6 out of 6	100
Fernández de la Vega et. al., 2015	Lung Cancer Diagnostic Delay in a Havana Hospital	Yes	No comment	Yes	No comment	Yes	All records were included in the review	Yes	No comment	Yes	No comment	Yes	No comment	6 out of 6	100
Chia-Rong Hsieh, 2012	Referral-free Health Care and Delay in Diagnosis for Lung Cancer Patients	Yes	No comment	Yes	No comment	Can't tell	Type sampling and produre not mentioned	Can't tell	Total population not mention	Yes	No comment	Yes	No comment	5 out of 6	83.3
Sulu et. al., 2015	Delays in the diagnosis and treatment of non-small-cell lung cancer	Yes	No comment	Yes	No comment	Yes	All patients were included	Yes	No comment	Yes	No comment	Yes	No comment	6 out of 6	100
Valdés et. al, 2010	Length of diagnostic delay in Patients with Non-small-cell Lung Cancer	Yes	No comment	Yes	No comment	Can't tell	No mention of sampling strategy	Can't tell	Study population not mentioned	Yes	No comment	Yes	No comment	5 out of 6	83.3
Živković, 2014	EFFECT OF DELAYS ON SURVIVAL IN PATIENTS WITH LUNG CARCINOMA IN MONTENEGRO	Yes	No comment	Yes	No comment	Yes	All patients were included	Yes	No comment	Yes	No comment	Yes	No comment	6 out of 6	100
Yurdakul et. al.,	Patient and physician delay in the dignosis and treatment of non-smallcelllung cancer in Turkey	Yes	No comment	Yes	No comment	Can't tell	Type sampling and produre not mentioned	Can't tell	study population not mentioned	Yes	No comment	Yes	No comment	4.5 out of 5	83.3
Abrao et. al., 2017	Impact of the delay to start treatment in patients with lung cancer treated in a densely populated area of Brazil	Yes	No comment	Yes	No comment	Yes	No comment	Yes	No comment	Yes	No comment	Yes	No comment	6 out of 6	100
Chatterjee,	A cross‑sectional study on different time intervals from the appreciation of symptoms to final diagnosis in inoperable primary lung cancer: An Eastern Indian experience	Yes	No comment	Yes	No comment	Yes	No comment	Can't tell	Study population not mentioned	Yes	No comment	Yes	No comment	5.5 out of 6	91.7
SCORE KEY
Yes= 1
Can't tell= 0.5
No= 0
